# Supplementary material for: Probing the Mechanisms of Inhibitors Binding to Presenilin Homologue Using Molecular Dynamics Simulations
Source: Molecules. 2023 Feb 22;28(5):2076. doi: 10.3390/molecules28052076 (PMC10004098; doi:10.3390/molecules28052076)
Supplement: Supplementary file 1 [file molecules-28-02076-s001.zip]

Archive with 1 entries (1 files):
- molecules-2172331-supplementary.pdf
